# Supplementary material for: Visual design of green information in urban environment based on global similarity calculation and multi-dimensional visualization technology
Source: PeerJ Comput Sci. 2023 Sep 29;9:e1614. doi: 10.7717/peerj-cs.1614 (PMC10557951; doi:10.7717/peerj-cs.1614)
Supplement: Supplemental Information 1 [file peerj-cs-09-1614-s001.zip]

Archive with 13 entries (12 files):
- code/
- code/Clustering.m
- code/DBSCAN.m
- code/Entropy_Weighting_Subspace_Kmeans.m
- code/Gaussian_Mixture.m
- code/GenerateDataset.m
- code/ISODATA.m
- code/Kmeans.m
- code/Kmeanspp.m
- code/LVQ.m
- code/Mean_Shift.m
- code/PlotData.m
- code/Subspace_Kmeans.m
