# Supplementary material for: Visual design of green information in urban environment based on global similarity calculation and multi-dimensional visualization technology
Source: PeerJ Comput Sci. 2023 Sep 29;9:e1614. doi: 10.7717/peerj-cs.1614 (PMC10557951; doi:10.7717/peerj-cs.1614)
Supplement: Supplemental Information 1 [file peerj-cs-09-1614-s001.zip › code/Gaussian_Mixture.m]

function [label, alpha, miu, sigma] = Gaussian_Mixture(data, k, iter)
% function [label, alpha, miu, sigma] = Gaussian_Mixture(data, k)
%   Use gaussian mixture model (GMM) to conduct data clustering. GMM uses
% probability model to characterize prototypes for each class.
% ----
% Args:
%   data: data to be clustered (n * p)
%   k: the number of guassian components (scalar)
%   iter: maximum number of iterations (scalar)
% ----
% Returns:
%   label: corresponding class for each observation (n * 1)
%   alpha: mixing coefficient for each gaussian component (k * 1) && (sum(alpha) == 1)
%   miu: mean value for each gaussian component (k * p)
%   sigma: coefficient matrix for each gaussian component (cell: k * n * n)

% Initialization
alpha = ones(k, 1) / k;
miu = data(randperm(size(data,1),k)',:);
for i = 1 : k
    sigma{i, 1} = rand * eye(size(data, 2));
end
label = zeros(size(data, 1), 1);

p = Posteriori(data, k, alpha, miu, sigma); % calculate posteriori probability

for i = 1 : iter
    % M-Step
    for j = 1 : k
        sump = sum(p(:, j));
        % Update parameters
        tmiu = zeros(1, size(data, 2));
        for num = 1 : size(data, 1)
            tmiu = tmiu + p(num, j) * data(num, :);
        end
        miu(j, :) = tmiu / sump;
        
        tsigma = zeros(size(data, 2));
        for num = 1 : size(data, 1)
            tsigma  = tsigma + p(num, j) * (data(num, :) - miu(j, :))' * (data(num, :) - miu(j, :));
        end
        sigma{j, 1} = tsigma / sump;
        
        alpha(j, 1) = sump / size(data, 1); % mixing coefficient
    end
    % E-Step
    p = Posteriori(data, k, alpha, miu, sigma);
end
[~, label] = max(p,[], 2); % classification
end

function p = Posteriori(data, k, alpha, miu, sigma)
% function p = Posteriori(data, alpha, miu, sigma)
%   Calculate posteriori probability for each observation and each class. The
% output p is of the size n * p, the entry (i,j) represents the probability
% that observation i belongs to class j.
% ----
% Args:
%   data, k, alpha, miu, sigma: same to the function Gaussian_Mixture
% ----
% Returns:
%   p: posteriori probability for each observation and each class (n * k)

% Pre-allocate result
p = zeros(size(data, 1), k);

for i = 1 : size(data, 1)
    sump = 0; % normalizing factor 
    for j = 1 : k
        tx = data(i, :) - miu(k, :); % x - miu
        sigma{j,1} = sigma{j,1} + 1e-6*eye(size(data,2)); % for numerical stability
        inv_sigma = inv(sigma{j, 1});
        upper = -0.5 * tx * inv_sigma * tx';
        p(i, j) = alpha(j, 1) * exp(upper) / sqrt((2*pi)^(size(data,2))*abs(det(sigma{j,1})));
        sump = sump + p(i, j);
    end
    p(i, :) = p(i, :) / sump;
end
end
